# Supplementary material for: High humidity reprograms the gut mycobiome to promote Meyerozyma caribbica–derived syringic acid and attenuate sepsis-induced acute kidney injury
Source: mSystems. 2026 Jun 15;11(7):e01716-25. doi: 10.1128/msystems.01716-25 (PMC13386831; doi:10.1128/msystems.01716-25)
Supplement: Table S1 — Differential metabolites identified between M. caribbica culture supernatant and YM basal medium by LC-MS-based untargeted metabolomics analysis. [file msystems.01716-25-s0001.xlsx]

## Sheet: Sheet1
Supplementary Table S1. Differentially abundant metabolites identified between M. caribbica culture supernatant and YM basal medium by LC–MS-based untargeted metabolomics analysis.
Compound_ID	Name	Formula	Molecular Weight	RT [min]	m/z	mzCloud_Results	mzVault_Results	MassList_Results	Class_I	Class_II	Class_III	Class_IV	pos_M. caribbica _1	pos_M. caribbica _2	pos_M. caribbica _3	pos_YM_1	pos_YM_2	pos_YM_3	FC	log2FC	Pvalue	ROC	VIP
Com_13224_pos	L-Arabinitol	C5 H12 O5	152.069	1.376	175.058	No results	No results	Full match	Organic oxygen compounds	Organooxygen compounds	Carbohydrates and carbohydrate conjugates	Sugar alcohols	4.83155e+08	4.72928e+08	2.23453e+08	2.22426e+06	2.00351e+06	1.91489e+06	192.023	7.58514	0.00183349	1	1.31465
Com_1560_pos	(R)-Prunasin	C14 H17 N O6	295.106	2.725	296.113	Full match	No results	No results	Organic oxygen compounds	Organooxygen compounds	Carbohydrates and carbohydrate conjugates	Cyanogenic glycosides	3.46753e+08	3.48062e+08	3.45512e+08	3.32313e+06	3.96723e+06	4.95153e+06	84.9809	6.40907	0.000667114	1	1.31928
Com_2011_pos	2-chloro-6-[(2-oxoazepan-3-yl)amino]benzonitrile	C13 H14 Cl N3 O	263.083	2.354	264.09	Full match	No results	No results					3.09834e+08	3.0203e+08	3.03549e+08	4.89663e+06	4.81111e+06	4.53978e+06	64.2506	6.00564	4.39497e-06	1	1.32052
Com_941_pos	N-(5-Aminopentyl)acetamide	C7 H16 N2 O	144.126	1.949	145.134	No results	No results	Full match					7.51221e+08	6.02333e+08	6.0874e+08	1.23622e+07	1.31449e+07	9.66683e+06	55.7883	5.80189	8.32543e-06	1	1.31822
Com_4695_pos	(4-methoxyphenyl)(4-phenyl-3-quinolinyl)methanone	C23 H17 N O2	339.13	5.852	340.137	Invalid mass	No results	No results					6.38749e+07	7.78409e+07	8.30102e+07	1.4645e+06	1.42585e+06	1.25685e+06	54.1874	5.75988	1.25718e-05	1	1.31905
Com_2419_pos	2-[(3S)-1-(3,4-Difluorobenzyl)-3-pyrrolidinyl]-1,3-benzoxazole	C18 H16 F2 N2 O	314.123	4.637	315.131	Full match	No results	No results	Organoheterocyclic compounds	Benzoxazoles	Not available	Benzoxazoles	1.31526e+08	1.78971e+08	1.54737e+08	4.75429e+06	4.74015e+06	4.40799e+06	33.4642	5.06455	0.00028151	1	1.31877
Com_6662_pos	4-[1-(acetyloxy)prop-2-en-1-yl]-2-methoxyphenyl 2-methylpropanoate	C16 H20 O5	287.173	6.237	310.163	Invalid mass	No results	No results					2.81749e+07	4.40521e+07	3.65213e+07	2.19513e+06	1.02162e+06	1.22303e+06	24.494	4.61436	0.000932293	1	1.30299
Com_9503_pos	6-Acetylmorphine	C19 H21 N O4	327.149	5.793	328.155	Invalid mass	No results	No results	Alkaloids and derivatives	Morphinans	Not available	Morphinans	2.15703e+07	3.22179e+07	2.81212e+07	1.33373e+06	1.14104e+06	1.1272e+06	22.7402	4.50717	0.000245065	1	1.31593
Com_4417_pos	2-{[2-oxo-2-(3-pyridylamino)ethyl]thio}acetic acid	C9 H10 N2 O3 S	248.021	2.685	249.028	Invalid mass	No results	No results					1.15749e+08	1.12911e+08	1.4248e+08	6.32225e+06	6.85511e+06	6.22713e+06	19.1265	4.2575	0.000117164	1	1.31852
Com_6655_pos	4-oxo-4-(5,6,7,8-tetrahydronaphthalen-1-ylamino)but-2-enoic acid	C14 H15 N O3	224.178	7.056	225.185	Invalid mass	No results	No results					1.43507e+07	1.43401e+07	1.73935e+07	1.09087e+06	967126	961633	15.2616	3.93183	1.67146e-05	1	1.31831
Com_12198_pos	(±)-Abscisic acid	C15 H20 O4	286.116	3.811	287.124	Invalid mass	No results	No results	Lipids and lipid-like molecules	Prenol lipids	Sesquiterpenoids	Abscisic acids and derivatives	5.1614e+07	9.10919e+07	7.52625e+07	4.15426e+06	4.7948e+06	5.51463e+06	15.07	3.91361	0.000840551	1	1.30864
Com_7480_pos	N1-(2,3-dihydro-1,4-benzodioxin-2-ylmethyl)-2,2-dimethylpropanamide	C14 H19 N O3	249.137	5.535	267.171	Full match	No results	No results					2.86774e+07	5.07738e+07	4.16057e+07	3.03582e+06	2.71976e+06	3.43233e+06	13.1757	3.7198	0.00148387	1	1.3079
Com_4947_pos	N-Desmethyl sildenafil	C21 H28 N6 O4 S	460.195	5.861	461.203	Invalid mass	No results	No results	Benzenoids	Benzene and substituted derivatives	Benzenesulfonamides	Benzenesulfonamides	7.23934e+07	5.00953e+07	7.77403e+07	5.76808e+06	6.06044e+06	3.72741e+06	12.8716	3.68612	0.000263452	1	1.30347
Com_10333_pos	Diacetoxyscirpenol	C19 H26 O7	361.21	6.067	384.199	Invalid mass	No results	No results	Lipids and lipid-like molecules	Prenol lipids	Sesquiterpenoids	Trichothecenes	1.3485e+07	2.03346e+07	2.04158e+07	1.46185e+06	1.53436e+06	1.50232e+06	12.0563	3.59171	0.00284062	1	1.31231
Com_6669_pos	4-(3,4-dihydro-2H-1,5-benzodioxepin-7-ylamino)-4-oxobutanoic acid	C13 H15 N O5	247.085	5.925	248.092	Invalid mass	No results	No results					4.04502e+07	4.11864e+07	3.4265e+07	3.43456e+06	3.60633e+06	3.91866e+06	10.5754	3.40264	1.7922e-05	1	1.31887
Com_2633_pos	5-[4-(4-methoxyphenoxy)phenyl]-1H-pyrazole	C16 H14 N2 O2	266.106	5.635	267.112	Full match	No results	No results					8.01139e+06	1.28965e+07	1.22039e+07	528421	1.42057e+06	1.34591e+06	10.0494	3.32904	0.00805422	1	1.26712
Com_1755_pos	Imidazolelactic acid	C6 H8 N2 O3	156.054	1.465	157.061	Full match	Full match	Full match	Organoheterocyclic compounds	Azoles	Imidazoles	Imidazolyl carboxylic acids and derivatives	1.84907e+08	1.85398e+08	1.85018e+08	4.76399e+06	2.23452e+07	3.04251e+07	9.65204	3.27083	0.0478658	1	1.2076
Com_879_pos	Methylmalonate	C4 H6 O4	118.027	2.728	119.034	No results	No results	Full match	Organic acids and derivatives	Carboxylic acids and derivatives	Dicarboxylic acids and derivatives	Dicarboxylic acids and derivatives	8.47724e+07	7.88329e+07	8.89734e+07	1.19087e+07	7.14492e+06	7.45819e+06	9.52704	3.25203	0.00373433	1	1.30624
Com_2378_pos	(±)13-HpODE	C18 H32 O4	294.217	8.28	295.224	Invalid mass	No results	No results					5.31311e+07	5.4468e+07	1.37424e+08	9.46138e+06	9.16681e+06	1.06586e+07	8.36634	3.0646	0.021218	1	1.26008
Com_3108_pos	2'-O-Methyladenosine	C11 H15 N5 O4	281.113	4.851	282.12	Full match	Full match	Full match	Nucleosides, nucleotides, and analogues	Purine nucleosides	Not available	Purine nucleosides	8.98837e+07	8.38894e+07	8.49531e+07	1.29592e+07	9.30601e+06	9.8565e+06	8.05455	3.0098	0.00165362	1	1.31389
Com_9924_pos	N-Butylbenzenesulfonamide	C10 H15 N O2 S	213.079	5.857	214.087	Invalid mass	No results	No results	Benzenoids	Benzene and substituted derivatives	Benzenesulfonamides	Benzenesulfonamides	4.91369e+07	6.1299e+07	5.98174e+07	5.92885e+06	6.67963e+06	9.08108e+06	7.84955	2.97261	0.000609939	1	1.30883
Com_12970_pos	Menaquinone	C31 H40 O2	444.301	1.656	223.158	No results	No results	Full match	Lipids and lipid-like molecules	Prenol lipids	Quinone and hydroquinone lipids	Menaquinones	1.25654e+07	6.69669e+06	1.26439e+07	1.51915e+06	1.50716e+06	1.37765e+06	7.24484	2.85695	0.0103246	1	1.28947
Com_740_pos	Glycitein	C16 H12 O5	284.069	5.827	285.076	Full match	Full match	No results	Phenylpropanoids and polyketides	Isoflavonoids	Isoflav-2-enes	Isoflavones	4.55499e+08	4.13064e+08	4.66646e+08	7.48733e+07	7.12606e+07	6.76617e+07	6.24526	2.64276	4.67398e-06	1	1.31863
Com_16612_pos	Lysine Butyrate	C10 H22 N2 O4	234.158	1.175	235.166	No results	No results	Full match	Organic acids and derivatives	Carboxylic acids and derivatives	Amino acids, peptides, and analogues	L-alpha-amino acids	6.71392e+06	8.69153e+06	6.59979e+06	1.20997e+06	1.17782e+06	1.14591e+06	6.22726	2.6386	0.00183818	1	1.31439
Com_15199_pos	1,3,5-Trimethylpyrazole	C6 H10 N2	110.085	4.679	111.092	No results	No results	Full match	Organoheterocyclic compounds	Azoles	Pyrazoles	Pyrazole-4-carboxamides	1.73288e+07	2.08579e+07	2.19714e+07	3.23943e+06	3.37312e+06	3.16383e+06	6.15342	2.62139	0.000859814	1	1.316
Com_9150_pos	Artemisinin	C15 H22 O5	264.132	1.222	265.139	Invalid mass	No results	No results	Lipids and lipid-like molecules	Prenol lipids	Terpene lactones	Terpene lactones	2.73577e+07	4.94394e+07	4.79602e+07	6.64024e+06	6.23069e+06	7.49838e+06	6.12476	2.61465	0.00767024	1	1.28854
Com_13287_pos	2-(Formylamino)Benzoic Acid	C8 H7 N O3	165.043	5.075	166.05	No results	No results	Full match					1.49903e+07	1.39837e+07	1.40699e+07	2.34107e+06	1.82793e+06	3.27504e+06	5.78233	2.53165	0.00801489	1	1.29849
Com_1193_pos	Ecgonine	C9 H15 N O3	185.105	1.983	186.113	Full match	Full match	No results	Alkaloids and derivatives	Tropane alkaloids	Not available	Tropane alkaloids	4.69451e+08	4.70422e+08	4.77886e+08	8.60145e+07	8.21651e+07	8.1274e+07	5.68345	2.50677	2.24265e-05	1	1.32025
Com_22947_pos	11β-Hydroxyandrosterone	C19 H30 O3	323.243	7.872	324.251	Invalid mass	No results	No results	Lipids and lipid-like molecules	Steroids and steroid derivatives	Androstane steroids	Androgens and derivatives	4.70692e+06	3.16755e+06	4.00158e+06	1.04912e+06	633673	768447	4.84492	2.27647	0.00133705	1	1.28522
Com_15169_pos	N-(1-benzyl-4-piperidinyl)-4-(1H-pyrazol-1-yl)benzamide	C22 H24 N4 O	398.147	5.904	399.155	Invalid mass	No results	No results					1.39801e+07	2.02805e+07	2.22354e+07	4.18049e+06	3.96285e+06	3.54544e+06	4.83336	2.27303	0.00428692	1	1.29645
Com_4862_pos	Vardenafil N-oxide	C23 H32 N6 O5 S	487.19	1.415	488.197	Invalid mass	No results	No results	Benzenoids	Benzene and substituted derivatives	Benzenesulfonamides	Benzenesulfonamides	8.94367e+06	1.63362e+07	1.73303e+07	3.28204e+06	2.77403e+06	2.82555e+06	4.79756	2.2623	0.0142142	1	1.26968
Com_16263_pos	L-Methionine Methyl Ester	C6 H13 N O2 S	163.067	2.357	164.074	No results	No results	Full match					6.90767e+06	5.72386e+06	6.17181e+06	1.36121e+06	1.30532e+06	1.26201e+06	4.78635	2.25893	0.000288649	1	1.31679
Com_11649_pos	Monolaurin	C15 H30 O4	296.196	7.176	297.203	Invalid mass	No results	No results					1.8832e+07	1.61996e+07	1.60648e+07	3.78327e+06	4.01738e+06	3.57439e+06	4.49197	2.16735	5.62051e-05	1	1.31619
Com_6899_pos	1-(4-Methoxyphenyl)-2-propanone	C10 H12 O2	164.084	5.713	147.081	No results	No results	Full match					4.78783e+07	3.99558e+07	3.98465e+07	9.56577e+06	9.01607e+06	1.04782e+07	4.39368	2.13543	7.89183e-05	1	1.31448
Com_17907_pos	Syringic acid	C9 H10 O5	198.053	1.185	199.06	No results	No results	Full match	Benzenoids	Benzene and substituted derivatives	Benzoic acids and derivatives	Gallic acid and derivatives	4.27143e+06	2.95191e+06	4.46815e+06	1.00461e+06	861935	1.12253e+06	3.91142	1.96769	0.00225358	1	1.2884
Com_16205_pos	Adenosine diphosphate (ADP)	C10 H15 N5 O10 P2	389.069	1.296	390.076	Invalid mass	No results	No results	Nucleosides, nucleotides, and analogues	Purine nucleotides	Purine ribonucleotides	Purine ribonucleoside diphosphates	6.98852e+06	5.75045e+06	6.84502e+06	2.25175e+06	1.40546e+06	1.51482e+06	3.78651	1.92087	0.00508823	1	1.28516
Com_5736_pos	Asp-Phe	C13 H16 N2 O5	280.106	4.864	281.114	No results	No results	Full match	Organic acids and derivatives	Carboxylic acids and derivatives	Amino acids, peptides, and analogues	Peptides	8.57605e+07	7.93966e+07	8.31593e+07	1.13784e+07	2.87875e+07	2.69001e+07	3.70257	1.88853	0.0426659	1	1.21596
Com_1596_pos	3-(2-Hydroxyethyl)indole	C10 H11 N O	161.084	5.751	162.092	Full match	No results	No results	Organoheterocyclic compounds	Indoles and derivatives	Indoles	3-alkylindoles	2.03744e+08	1.77812e+08	2.10553e+08	4.31638e+07	8.09219e+07	3.70898e+07	3.67369	1.87723	0.0251842	1	1.24229
Com_675_pos	DL-Stachydrine	C7 H13 N O2	143.095	2.185	144.102	Full match	No results	No results	Organic acids and derivatives	Carboxylic acids and derivatives	Amino acids, peptides, and analogues	Proline and derivatives	5.59429e+08	4.20498e+08	6.29085e+08	1.60176e+08	1.40496e+08	1.41115e+08	3.64205	1.86475	0.00430739	1	1.29495
Com_5443_pos	2-[5-(2-hydroxypropyl)oxolan-2-yl]propanoic acid	C10 H18 O4	240.075	2.721	241.082	Invalid mass	No results	No results					1.18818e+08	1.13663e+08	1.341e+08	4.33647e+07	4.36728e+07	1.70656e+07	3.52132	1.81612	0.0469608	1	1.19683
Com_5719_pos	Nicotinuric Acid	C8 H8 N2 O3	180.054	2.534	163.05	No results	No results	Full match	Organic acids and derivatives	Carboxylic acids and derivatives	Amino acids, peptides, and analogues	N-acyl-alpha amino acids	9.75255e+07	9.95297e+07	1.27591e+08	3.22268e+07	2.82184e+07	3.21373e+07	3.50656	1.81006	0.00106689	1	1.30469
Com_3243_pos	Cytidine 5'-monophosphate (hydrate)	C9 H14 N3 O8 P	323.052	1.728	324.059	Full match	Full match	Full match	Nucleosides, nucleotides, and analogues	Pyrimidine nucleotides	Pyrimidine ribonucleotides	Pyrimidine ribonucleoside monophosphates	2.9689e+08	2.43918e+08	2.48465e+08	9.4342e+07	9.23391e+07	8.27701e+07	2.92918	1.5505	0.00035115	1	1.30782
Com_11173_pos	L-Threonine	C4 H9 N O3	119.059	6.858	120.066	No results	No results	Full match	Organic acids and derivatives	Carboxylic acids and derivatives	Amino acids, peptides, and analogues	L-alpha-amino acids	2.89506e+08	3.40333e+08	5.34715e+08	1.52423e+08	1.32105e+08	1.17117e+08	2.89946	1.53578	0.0182862	1	1.23367
Com_17371_pos	Vitamin B2	C17 H20 N4 O6	376.138	5.721	377.145	No results	No results	Full match	Organoheterocyclic compounds	Pteridines and derivatives	Alloxazines and isoalloxazines	Flavins	1.20121e+07	1.34303e+07	6.49425e+06	3.69972e+06	3.44043e+06	4.44351e+06	2.75704	1.46312	0.0387202	1	1.19272
Com_13617_pos	Tetranor-12R-HETE	C16 H26 O3	248.176	6.705	249.184	Invalid mass	No results	No results	Lipids and lipid-like molecules	Fatty Acyls	Fatty acids and conjugates	Long-chain fatty acids	6.09368e+06	9.16915e+06	6.68474e+06	1.78802e+06	4.17859e+06	2.18392e+06	2.69278	1.42909	0.0374206	1	1.16009
Com_13431_pos	ethyl 2-cyano-3-[(2-oxoazepan-3-yl)amino]acrylate	C12 H17 N3 O3	251.125	3.077	503.257	Invalid mass	No results	No results					1.5182e+07	1.59452e+07	2.64368e+07	6.92871e+06	9.11649e+06	5.33648e+06	2.69222	1.42879	0.0145583	1	1.19245
Com_46_pos	Nicotinic acid	C6 H5 N O2	123.032	2	124.04	Full match	Full match	Full match	Organoheterocyclic compounds	Pyridines and derivatives	Pyridinecarboxylic acids and derivatives	Pyridinecarboxylic acids	6.24902e+09	6.42002e+09	6.58072e+09	2.40774e+09	2.46551e+09	2.28811e+09	2.688	1.42653	1.08176e-05	1	1.31849
Com_14720_pos	AMK	C14 H28 N4 O4 S	660.355	2.772	331.185	Invalid mass	No results	No results					4.04665e+07	3.17421e+07	3.4183e+07	1.84069e+07	1.13877e+07	1.04492e+07	2.64368	1.40254	0.0182535	1	1.23421
Com_534_pos	N-(6-methoxypyridin-3-yl)thiophene-2-carboxamide	C11 H10 N2 O2 S	234.05	1.296	235.057	Invalid mass	No results	No results					3.10109e+08	2.72788e+08	3.32195e+08	1.26588e+08	1.10417e+08	1.1404e+08	2.60677	1.38226	0.000317726	1	1.30594
Com_180_pos	Guanine	C5 H5 N5 O	134.023	3.078	152.057	Invalid mass	Invalid mass	No results	Organoheterocyclic compounds	Imidazopyrimidines	Purines and purine derivatives	Purines and purine derivatives	5.9939e+09	5.95981e+09	5.87501e+09	1.97304e+09	2.4968e+09	2.4698e+09	2.56911	1.36127	0.00622253	1	1.30475
Com_1128_pos	Naratriptan	C17 H25 N3 O2 S	335.16	5.837	336.167	Invalid mass	No match	No results					2.5518e+08	2.29577e+08	2.28671e+08	9.55317e+07	9.29602e+07	8.94353e+07	2.56696	1.36006	0.000158076	1	1.31567
Com_17319_pos	acetyl phospahte	C2 H5 O5 P	139.988	1.266	280.984	No results	No results	Full match					9.7671e+06	8.75919e+06	1.04245e+07	4.14613e+06	3.8697e+06	3.27309e+06	2.56453	1.35869	0.000654554	1	1.29864
Com_5777_pos	L-Hydroxyproline	C5 H9 N O3	131.059	2.793	132.066	No results	No results	Full match	Organic acids and derivatives	Carboxylic acids and derivatives	Amino acids, peptides, and analogues	Proline and derivatives	8.65109e+07	1.12671e+08	1.43193e+08	5.14121e+07	4.57836e+07	4.0143e+07	2.49292	1.31784	0.0125641	1	1.24249
Com_2207_pos	2,6-Dihydroxypurine	C5 H4 N4 O2	152.034	3.072	153.041	No results	No results	Full match	Organoheterocyclic compounds	Imidazopyrimidines	Purines and purine derivatives	Hypoxanthines	4.5016e+08	4.60259e+08	4.65182e+08	2.01777e+08	1.86768e+08	1.88159e+08	2.38528	1.25416	0.000175765	1	1.31797
Com_9421_pos	N,N-Dimethyldecylamine N-oxide	C12 H27 N O	201.209	6.288	202.217	Full match	No results	No results	Organic nitrogen compounds	Organonitrogen compounds	Aminoxides	Long-chain alkyl amine oxides	2.07212e+07	1.62184e+07	1.75098e+07	7.04339e+06	1.00279e+07	6.10878e+06	2.34897	1.23203	0.0140896	1	1.23537
Com_200_pos	3'-Adenosine monophosphate (3'-AMP)	C10 H14 N5 O7 P	347.063	2.196	348.071	Full match	Full match	Full match	Nucleosides, nucleotides, and analogues	Ribonucleoside 3'-phosphates	Not available	Ribonucleoside 3'-phosphates	1.94916e+09	2.14377e+09	2.24339e+09	9.11617e+08	9.91766e+08	8.13729e+08	2.332	1.22157	0.000466312	1	1.30224
Com_2027_pos	4-Aminobutyric acid	C4 H9 N O2	103.064	1.382	104.071	No results	No results	Full match	Organic acids and derivatives	Carboxylic acids and derivatives	Amino acids, peptides, and analogues	Gamma amino acids and derivatives	2.07964e+08	2.32068e+08	3.09167e+08	1.47897e+08	9.1018e+07	1.00904e+08	2.2047	1.14058	0.0148372	1	1.1947
Com_2199_pos	L-beta-Imidazolelactic acid	C6 H8 N2 O3	156.054	1.646	174.088	No results	No results	Full match	Organoheterocyclic compounds	Azoles	Imidazoles	Imidazolyl carboxylic acids and derivatives	4.26175e+08	4.17944e+08	4.7357e+08	2.03877e+08	2.28309e+08	1.73549e+08	2.17535	1.12125	0.00348383	1	1.28775
Com_285_pos	Xanthine	C5 H4 N4 O2	152.034	2.267	153.041	Full match	Full match	Full match	Organoheterocyclic compounds	Imidazopyrimidines	Purines and purine derivatives	Xanthines	1.99911e+09	1.83619e+09	1.80316e+09	9.30768e+08	9.18783e+08	7.58955e+08	2.16156	1.11208	0.00215602	1	1.29721
Com_2858_pos	Riboflavin	C17 H20 N4 O6	376.139	5.365	377.146	Full match	Full match	Full match	Organoheterocyclic compounds	Pteridines and derivatives	Alloxazines and isoalloxazines	Flavins	1.15451e+08	6.61802e+07	1.08566e+08	5.40742e+07	4.74926e+07	3.53033e+07	2.12024	1.08423	0.0316302	1	1.14099
Com_1586_pos	3-amino-2-phenyl-2H-pyrazolo[4,3-c]pyridine-4,6-diol	C12 H10 N4 O2	242.081	5.843	243.088	Full match	No results	No results					2.17628e+08	2.20495e+08	2.22388e+08	1.04179e+08	9.63484e+07	1.13205e+08	2.10533	1.07404	0.00337382	1	1.31092
Com_4353_pos	3-Methyl-2-oxobutanoic acid	C5 H8 O3	116.048	2.823	117.055	No results	No results	Full match	Organic acids and derivatives	Keto acids and derivatives	Short-chain keto acids and derivatives	Short-chain keto acids and derivatives	2.92895e+08	3.93166e+08	3.06812e+08	1.64029e+08	1.57101e+08	1.58791e+08	2.06883	1.04881	0.0143709	1	1.2796
Com_11160_pos	1-O-(3,4,5-Trimethoxybenzoyl)-beta-L-galactopyranose	C16 H22 O10	356.11	1.324	357.117	Invalid mass	No results	No results					1.23454e+07	1.30468e+07	1.19427e+07	6.26436e+06	5.54906e+06	6.82111e+06	2.00353	1.00255	0.00267491	1	1.29953
Com_2705_pos	5-Methyl-2'-deoxycytidine	C10 H15 N3 O4	241.106	1.469	242.114	No results	No results	Full match	Nucleosides, nucleotides, and analogues	Pyrimidine nucleosides	Pyrimidine 2'-deoxyribonucleosides	Pyrimidine 2'-deoxyribonucleosides	1.03296e+08	7.23157e+07	9.20761e+07	4.40925e+07	4.76709e+07	4.34492e+07	1.97975	0.98532	0.0178035	1	1.25609
Com_499_pos	N6-Acetyl-L-lysine	C8 H16 N2 O3	188.116	1.746	189.124	Full match	Full match	Full match	Organic acids and derivatives	Carboxylic acids and derivatives	Amino acids, peptides, and analogues	L-alpha-amino acids	1.07035e+09	9.98755e+08	1.16423e+09	5.52765e+08	5.71551e+08	5.27701e+08	1.9572	0.968791	0.000875416	1	1.30576
Com_22169_pos	MNK	C15 H29 N5 O5 S	390.211	3.066	374.192	Invalid mass	No results	No results					5.70738e+06	6.07552e+06	7.61904e+06	3.47775e+06	3.43146e+06	3.37093e+06	1.88732	0.91634	0.0181493	1	1.27104
Com_8026_pos	Methionine	C5 H11 N O2 S	149.048	1.876	150.055	No results	Invalid mass	No results	Organic acids and derivatives	Carboxylic acids and derivatives	Amino acids, peptides, and analogues	Methionine and derivatives	4.31929e+07	6.59311e+07	4.28366e+07	2.42349e+07	2.62044e+07	3.04816e+07	1.87789	0.909112	0.0328522	1	1.18064
Com_1104_pos	2-Amino-1,3-octadecanediol	C18 H39 N O2	301.298	7.393	302.305	Full match	No results	Full match	Organic nitrogen compounds	Organonitrogen compounds	Amines	1,2-aminoalcohols	2.17657e+08	2.86529e+08	2.44722e+08	1.12682e+08	1.70061e+08	1.19312e+08	1.8627	0.897394	0.020203	1	1.19137
Com_20305_pos	Phytosphingosine	C18 H39 N O3	317.293	7.897	318.3	No results	Full match	No results	Organic nitrogen compounds	Organonitrogen compounds	Amines	1,3-aminoalcohols	3.05113e+07	2.63263e+07	4.44147e+07	1.69874e+07	2.07588e+07	1.73522e+07	1.83766	0.877874	0.0480729	1	1.14706
Com_22157_pos	Homocysteic acid	C4 H9 N O5 S	183.021	1.152	184.028	No results	No results	Full match	Organic acids and derivatives	Carboxylic acids and derivatives	Amino acids, peptides, and analogues	Alpha amino acids	4.52153e+06	4.0612e+06	3.21242e+06	2.5346e+06	2.2116e+06	1.67634e+06	1.83652	0.876978	0.0190919	1	1.17316
Com_29_pos	2-Amino-1,3,4-octadecanetriol	C18 H39 N O3	317.293	6.736	318.3	Full match	No results	No results	Organic nitrogen compounds	Organonitrogen compounds	Amines	1,3-aminoalcohols	9.30875e+09	9.24009e+09	1.1127e+10	4.77566e+09	6.22689e+09	5.31026e+09	1.81917	0.863284	0.00429339	1	1.25494
Com_5835_pos	Pilocarpine	C11 H16 N2 O2	208.122	5.9	209.129	Full match	Full match	No results	Alkaloids and derivatives	Not available	Not available	Alkaloids and derivatives	1.15069e+08	8.22587e+07	1.32388e+08	6.66537e+07	6.59402e+07	5.08373e+07	1.79749	0.845984	0.0343116	1	1.14559
Com_11944_pos	6-Aminonicotinamide	C6 H7 N3 O	137.059	1.313	313.081	No results	No results	Full match	Organoheterocyclic compounds	Pyridines and derivatives	Pyridinecarboxylic acids and derivatives	Nicotinamides	7.23642e+06	5.96522e+06	6.69784e+06	4.37828e+06	3.23937e+06	3.46557e+06	1.79546	0.844352	0.00893264	1	1.24114
Com_3621_pos	4-Methyl-2-Oxopentanoic Acid	C6 H10 O3	130.063	3.928	131.071	No results	No results	Full match					3.41599e+08	2.96679e+08	4.44946e+08	2.20097e+08	2.02207e+08	1.96241e+08	1.75125	0.808382	0.0355769	1	1.20451
Com_4679_pos	MMK	C16 H32 N4 O4 S2	390.178	1.212	391.185	Invalid mass	No results	No results					2.85708e+07	2.57186e+07	3.39526e+07	1.64093e+07	1.84331e+07	1.5777e+07	1.74324	0.801775	0.00810602	1	1.25066
Com_12504_pos	octadec-9-ynoic acid	C18 H32 O2	262.23	7.642	263.237	Invalid mass	No results	No results					1.25741e+07	1.00663e+07	9.96097e+06	5.06901e+06	6.70571e+06	7.55878e+06	1.68627	0.753832	0.0261367	1	1.17413
Com_4407_pos	Thymine	C5 H6 N2 O2	126.043	3.453	127.05	No results	No results	Full match	Organoheterocyclic compounds	Diazines	Pyrimidines and pyrimidine derivatives	Hydroxypyrimidines	2.31469e+08	2.2953e+08	2.49552e+08	1.50967e+08	1.44829e+08	1.32349e+08	1.65961	0.730842	0.000788769	1	1.29821
Com_13565_pos	Diphenylamine	C12 H11 N	169.089	6.071	170.097	No results	No results	Full match	Benzenoids	Benzene and substituted derivatives	Aniline and substituted anilines	Aniline and substituted anilines	4.41318e+07	6.34848e+07	4.20925e+07	3.20624e+07	2.61928e+07	3.26771e+07	1.64638	0.719297	0.0441922	1	1.13212
Com_4474_pos	Bialaphos	C11 H22 N3 O6 P	646.246	1.673	324.13	Invalid mass	No results	No results	Organic acids and derivatives	Carboxylic acids and derivatives	Amino acids, peptides, and analogues	Peptides	1.09055e+08	1.14381e+08	1.02022e+08	6.30159e+07	6.64571e+07	7.14721e+07	1.61963	0.695666	0.00063962	1	1.29667
Com_666_pos	Threonine	C4 H9 N O3	119.059	1.401	120.066	Full match	Full match	Full match	Organic acids and derivatives	Carboxylic acids and derivatives	Amino acids, peptides, and analogues	D-alpha-amino acids	1.16288e+09	1.04932e+09	1.43347e+09	9.29606e+08	7.62961e+08	5.81887e+08	1.60288	0.680662	0.049928	1	1.09965
Com_2367_pos	L-Homocitrulline	C7 H15 N3 O3	189.112	1.482	190.119	No results	No results	Full match	Organic acids and derivatives	Carboxylic acids and derivatives	Amino acids, peptides, and analogues	L-alpha-amino acids	1.31898e+08	1.02955e+08	1.57196e+08	8.98953e+07	9.00484e+07	6.5928e+07	1.59453	0.67313	0.0467043	1	1.09061
Com_1116_pos	N-[2-(6-amino-9H-purin-9-yl)ethyl]-N-(2-furylmethyl)amine	C12 H14 N6 O	258.122	1.478	259.129	Full match	No results	No results					3.73967e+08	3.87812e+08	3.83912e+08	2.30568e+08	2.47494e+08	2.44324e+08	1.58598	0.665376	0.000367475	1	1.31379
Com_5071_pos	3-[(4-hydroxyphenyl)methyl]-octahydropyrrolo[1,2-a]pyrazine-1,4-dione	C14 H16 N2 O3	260.116	5.265	261.123	Full match	No results	No results					6.00732e+07	5.92789e+07	6.54682e+07	4.01303e+07	4.05251e+07	3.60546e+07	1.58359	0.663197	0.000817482	1	1.29184
Com_11043_pos	6-Methoxy-2-naphthoic acid	C12 H10 O3	202.063	1.191	203.07	No results	No results	Full match	Benzenoids	Naphthalenes	Naphthalenecarboxylic acids and derivatives	Naphthalenecarboxylic acids	1.03899e+07	1.16449e+07	1.06105e+07	6.1538e+06	6.26987e+06	8.24186e+06	1.57969	0.659646	0.0272442	1	1.21825
Com_203_pos	P-Aminohippuric Acid	C9 H10 N2 O3	194.069	3.502	195.077	No results	No results	Full match	Benzenoids	Benzene and substituted derivatives	Benzoic acids and derivatives	Hippuric acids	3.60672e+09	3.21097e+09	4.02539e+09	2.50249e+09	2.42864e+09	1.99768e+09	1.56493	0.646095	0.00971157	1	1.21585
Com_1967_pos	EPH	C16 H23 N5 O6	363.155	4.676	364.162	Invalid mass	No results	No results					2.23158e+08	1.62002e+08	1.84102e+08	1.16774e+08	1.25841e+08	1.21493e+08	1.56344	0.644722	0.0364249	1	1.211
Com_11723_pos	mesaconic acid	C5 H6 O4	130.026	1.657	283.042	No results	No results	Full match	Lipids and lipid-like molecules	Fatty Acyls	Fatty acids and conjugates	Methyl-branched fatty acids	3.09292e+07	2.59262e+07	3.10801e+07	1.93671e+07	1.87276e+07	1.83589e+07	1.55766	0.63938	0.0133756	1	1.27127
Com_820_pos	N-α-L-Acetyl-arginine	C8 H16 N4 O3	216.123	1.693	217.13	Full match	No results	Full match	Organic acids and derivatives	Carboxylic acids and derivatives	Amino acids, peptides, and analogues	N-acyl-L-alpha-amino acids	4.34058e+08	4.44698e+08	4.89894e+08	2.92122e+08	3.1113e+08	2.88642e+08	1.53454	0.61781	0.00137031	1	1.29348
Com_2542_pos	Tetramethylpyrazine	C8 H12 N2	136.1	2.007	137.108	Full match	No results	No results					2.83188e+08	3.57837e+08	3.35542e+08	2.31117e+08	2.07008e+08	2.00784e+08	1.52849	0.61211	0.0110576	1	1.23075
Com_5516_pos	2,5-Furandicarboxylic acid	C6 H4 O5	156.006	1.997	139.003	No results	No results	Full match	Organoheterocyclic compounds	Furans	Furoic acid and derivatives	Furoic acids	3.24747e+07	3.04353e+07	3.60233e+07	1.97152e+07	2.57159e+07	1.95654e+07	1.52213	0.606093	0.0237575	1	1.19008
Com_17318_pos	Phenylacetylglutamine	C13 H16 N2 O4	264.111	3.066	282.145	No results	No results	Full match	Organic acids and derivatives	Carboxylic acids and derivatives	Amino acids, peptides, and analogues	N-acyl-alpha amino acids	1.87522e+07	1.64499e+07	1.83588e+07	1.23669e+07	1.22826e+07	1.06907e+07	1.51558	0.599865	0.00285822	1	1.26497
Com_1478_pos	1-[(3S)-3-(1,3-Benzoxazol-2-yl)-1-pyrrolidinyl]-3-methoxy-1-propanone	C15 H18 N2 O3	274.128	1.976	275.135	Invalid mass	No results	No results	Organoheterocyclic compounds	Benzoxazoles	Not available	Benzoxazoles	2.75968e+08	2.64432e+08	3.02221e+08	1.89017e+08	1.96244e+08	1.74269e+08	1.50594	0.590668	0.00157048	1	1.27879
Com_479_pos	N3,N4-Dimethyl-L-arginine	C8 H18 N4 O2	202.143	1.463	203.151	Full match	Full match	Full match	Organic acids and derivatives	Carboxylic acids and derivatives	Amino acids, peptides, and analogues	Arginine and derivatives	5.26512e+08	5.40508e+08	5.6789e+08	3.59854e+08	3.72273e+08	3.54685e+08	1.50432	0.589108	0.000274888	1	1.30933
Com_19176_pos	N-Acetyl-L-tyrosine	C11 H13 N O4	223.085	6.293	224.092	No results	No results	Full match	Organic acids and derivatives	Carboxylic acids and derivatives	Amino acids, peptides, and analogues	Tyrosine and derivatives	4.25305e+07	3.74742e+07	3.58999e+07	5.42255e+07	5.79938e+07	6.1809e+07	0.66601	-0.586384	0.00393848	1	1.26115
Com_181_pos	Glycylproline	C7 H12 N2 O3	172.085	1.676	173.092	Full match	No results	Full match	Organic acids and derivatives	Carboxylic acids and derivatives	Amino acids, peptides, and analogues	Dipeptides	1.50049e+09	1.30287e+09	1.57514e+09	2.13183e+09	2.32688e+09	2.18786e+09	0.658762	-0.602171	0.00837803	1	1.2669
Com_7324_pos	2-morpholino-1-phenyl-1-ethanol	C12 H17 N O2	172.085	1.165	190.119	Invalid mass	No results	No match					1.89897e+07	1.69329e+07	1.97454e+07	2.8476e+07	2.8529e+07	2.81018e+07	0.654097	-0.612424	0.010853	1	1.2918
Com_3900_pos	DPK	C15 H26 N4 O6	358.185	1.838	359.192	Full match	No results	No results					8.13363e+07	7.61898e+07	9.21036e+07	1.48904e+08	1.12911e+08	1.2613e+08	0.643466	-0.636063	0.0143685	1	1.20983
Com_24902_pos	6-[(4-methylphenyl)sulfonyl]-6-azabicyclo[3.2.1]octane	C14 H19 N O2 S	287.1	7.715	288.107	Invalid mass	No results	No results					7.25262e+07	6.16206e+07	6.27798e+07	9.57303e+07	1.03108e+08	1.09289e+08	0.639109	-0.645865	0.00293842	1	1.26944
Com_3178_pos	GKK	C14 H29 N5 O4	331.222	1.091	166.618	Full match	No results	No results					6.66847e+07	6.22302e+07	7.0312e+07	1.06284e+08	1.10042e+08	1.03345e+08	0.623226	-0.682173	0.00129628	1	1.30376
Com_10776_pos	4-(4-methylphenyl)-2-phenyl-1,3-thiazole	C16 H13 N S	251.079	6.631	252.087	Invalid mass	No results	No results					1.21729e+08	1.16453e+08	1.18875e+08	1.72548e+08	1.95869e+08	2.13262e+08	0.613839	-0.704068	0.0129217	1	1.27807
Com_4476_pos	HNK	C16 H27 N7 O5	379.195	1.338	380.202	Invalid mass	No results	No results					4.73581e+07	4.10819e+07	3.99322e+07	5.9383e+07	6.98574e+07	8.0884e+07	0.610934	-0.71091	0.0152078	1	1.21674
Com_13719_pos	1-Methylguanosine	C11 H15 N5 O5	297.107	1.467	298.115	No results	No results	Full match	Nucleosides, nucleotides, and analogues	Purine nucleosides	Not available	Purine nucleosides	5.94295e+06	6.00145e+06	7.83033e+06	1.01758e+07	1.16121e+07	1.07105e+07	0.608482	-0.716713	0.0184598	1	1.23283
Com_1172_pos	ELK	C17 H32 N4 O6	353.196	5.053	371.229	Invalid mass	No results	No results					1.85648e+08	1.65447e+08	2.12087e+08	3.32622e+08	3.09691e+08	2.8646e+08	0.606372	-0.721724	0.0071091	1	1.25798
Com_8575_pos	QKK	C17 H34 N6 O5	201.13	1.122	202.137	Invalid mass	No results	No results					2.38731e+07	2.04793e+07	2.30974e+07	3.91201e+07	3.42219e+07	3.83207e+07	0.604051	-0.727259	0.00134575	1	1.28229
Com_6515_pos	YLK	C21 H34 N4 O5	444.232	1.547	445.24	Invalid mass	No results	No results					4.13499e+07	2.88422e+07	4.11324e+07	6.08198e+07	6.49927e+07	5.90816e+07	0.602099	-0.731928	0.0424082	1	1.19727
Com_3924_pos	KNK	C16 H32 N6 O5	388.243	1.092	195.129	Full match	No results	No results					5.04587e+07	4.95963e+07	4.86798e+07	8.65463e+07	8.49656e+07	8.05443e+07	0.590086	-0.761003	0.000267422	1	1.3157
Com_2791_pos	AKK	C15 H31 N5 O4	345.238	1.099	173.626	Full match	No results	No results					7.96854e+07	6.99995e+07	8.52174e+07	1.34659e+08	1.34689e+08	1.312e+08	0.586453	-0.769913	0.010074	1	1.29199
Com_621_pos	SPK	C14 H26 N4 O5	330.191	5.061	331.198	Full match	No results	No results					3.36381e+08	2.72519e+08	3.00278e+08	5.67966e+08	5.12432e+08	4.78224e+08	0.583322	-0.777637	0.00270192	1	1.26973
Com_11378_pos	L-Glutamate	C5 H9 N O4	147.053	4.581	148.061	No results	No results	Full match	Organic acids and derivatives	Carboxylic acids and derivatives	Amino acids, peptides, and analogues	Glutamic acid and derivatives	1.80385e+07	1.90577e+07	1.888e+07	3.29048e+07	3.36843e+07	2.95237e+07	0.582401	-0.779914	0.00198942	1	1.30475
Com_1978_pos	Amikacin	C22 H43 N5 O13	585.287	2.257	293.651	Full match	No results	No results					8.65543e+07	6.52759e+07	1.06588e+08	1.39264e+08	1.69626e+08	1.35614e+08	0.581363	-0.78249	0.0406254	1	1.15273
Com_12238_pos	Prostaglandin K2	C20 H30 O5	332.196	7.06	333.203	Invalid mass	No results	No results	Lipids and lipid-like molecules	Fatty Acyls	Eicosanoids	Prostaglandins and related compounds	2.52362e+07	2.29078e+07	2.50865e+07	4.17247e+07	4.50513e+07	3.93853e+07	0.580451	-0.784754	0.000513613	1	1.30005
Com_15_pos	Adenine	C5 H5 N5	135.055	1.692	136.062	Full match	Full match	Full match	Organoheterocyclic compounds	Imidazopyrimidines	Purines and purine derivatives	6-aminopurines	1.20642e+10	1.10581e+10	1.22797e+10	2.01254e+10	2.17237e+10	2.02727e+10	0.56988	-0.811269	0.000245404	1	1.30771
Com_22112_pos	N1-(5-methylisoxazol-3-yl)-2-cyano-3-(4-cyanophenyl)acrylamide	C15 H10 N4 O2	128.048	7.881	129.055	Invalid mass	No results	No results					1.79952e+08	1.63739e+08	1.27329e+08	2.64458e+08	2.9581e+08	2.88693e+08	0.55482	-0.849909	0.0200778	1	1.24136
Com_897_pos	cyclohexyl[4-(2-methoxyphenyl)piperazino]methanone	C18 H26 N2 O2	302.196	1.525	303.203	Invalid mass	No results	No results					1.91673e+08	1.76989e+08	1.78394e+08	3.42097e+08	3.29713e+08	3.23608e+08	0.549573	-0.863616	0.000119234	1	1.31423
Com_20973_pos	12,13-EODE	C18 H32 O3	296.235	8	319.224	No results	No results	Full match					7.72397e+06	7.00578e+06	8.48611e+06	1.70054e+07	1.25098e+07	1.32558e+07	0.542794	-0.881523	0.00948542	1	1.24599
Com_6443_pos	11-Oxoetiocholanolone	C19 H28 O3	286.189	5.91	287.197	Invalid mass	No results	No results	Lipids and lipid-like molecules	Steroids and steroid derivatives	Androstane steroids	Androgens and derivatives	2.51758e+07	2.40707e+07	2.5457e+07	4.62545e+07	4.7876e+07	4.60203e+07	0.533023	-0.907732	1.72864e-05	1	1.31798
Com_3223_pos	LNK	C16 H31 N5 O5	373.233	2.777	187.624	Full match	No results	No results					3.04424e+07	2.96636e+07	2.97172e+07	4.92222e+07	6.21809e+07	5.90796e+07	0.526876	-0.924464	0.0113623	1	1.28813
Com_2474_pos	Ecgonine methyl ester	C10 H17 N O3	199.121	1.813	200.128	Full match	No results	No results	Alkaloids and derivatives	Tropane alkaloids	Not available	Tropane alkaloids	6.55693e+08	5.01553e+08	4.62965e+08	9.76267e+08	1.06933e+09	1.0457e+09	0.52412	-0.93203	0.0193223	1	1.2533
Com_1067_pos	o-Toluic Acid	C8 H8 O2	136.052	1.688	137.059	No results	No results	Full match					2.05538e+08	1.81775e+08	2.07178e+08	3.6158e+08	3.77356e+08	4.09528e+08	0.51764	-0.949979	0.000334419	1	1.30178
Com_82_pos	5-hydroxy-4-methoxy-5,6-dihydro-2H-pyran-2-one	C6 H8 O4	144.042	3.041	145.05	Full match	No results	Full match					4.28125e+09	4.18875e+09	2.78669e+09	5.74523e+09	8.16743e+09	8.71057e+09	0.497572	-1.00702	0.0214101	1	1.16389
Com_332_pos	Piperine	C17 H19 N O3	285.133	2.272	303.167	Invalid mass	No results	No results	Alkaloids and derivatives	Not available	Not available	Alkaloids and derivatives	4.1181e+08	3.89098e+08	4.74276e+08	9.05446e+08	9.78475e+08	8.18404e+08	0.471884	-1.0835	0.0007135	1	1.2951
Com_3309_pos	Carnosine	C9 H14 N4 O3	226.107	1.336	227.114	Full match	Full match	Full match	Organic acids and derivatives	Peptidomimetics	Hybrid peptides	Hybrid peptides	6.10186e+07	5.50198e+07	6.55537e+07	1.268e+08	1.40442e+08	1.19174e+08	0.46994	-1.08945	0.000422394	1	1.3001
Com_19132_pos	NPK	C15 H27 N5 O5	357.202	4.694	358.209	Full match	No results	No results					4.30328e+06	3.47416e+06	2.74747e+06	1.08687e+07	6.4278e+06	5.99216e+06	0.451932	-1.14582	0.0330581	1	1.13931
Com_3766_pos	Desacetyl diltiazem	C20 H24 N2 O3 S	372.153	2.388	373.161	Invalid mass	No results	No results	Organoheterocyclic compounds	Benzothiazepines	Not available	Benzothiazepines	2.8946e+07	3.80548e+07	2.83971e+07	5.32305e+07	6.42159e+07	9.73741e+07	0.444082	-1.1711	0.0291408	1	1.17832
Com_9658_pos	Bicyclo prostaglandin E2	C20 H30 O4	334.212	7.671	335.219	Invalid mass	No results	No results	Lipids and lipid-like molecules	Fatty Acyls	Eicosanoids	Prostaglandins and related compounds	3.13323e+07	2.8518e+07	3.02858e+07	6.08041e+07	7.25972e+07	7.14753e+07	0.439953	-1.18458	0.00117717	1	1.30493
Com_14248_pos	Methyl 3-indolyacetate	C11 H11 N O2	189.079	11.981	190.086	No results	No results	Full match	Organoheterocyclic compounds	Indoles and derivatives	Indolyl carboxylic acids and derivatives	Indole-3-acetic acid derivatives	1.63374e+07	1.20967e+07	1.13363e+07	2.49598e+07	3.30912e+07	3.34001e+07	0.434881	-1.20131	0.00516755	1	1.24537
Com_4886_pos	GQH	C13 H20 N6 O5	340.149	1.373	341.157	Full match	No results	No results					2.84844e+07	2.99871e+07	4.36274e+07	8.53243e+07	8.33863e+07	6.78947e+07	0.431516	-1.21252	0.0105556	1	1.24885
Com_18_pos	Adenosine	C10 H13 N5 O4	267.097	3.293	268.104	Full match	Full match	Full match	Nucleosides, nucleotides, and analogues	Purine nucleosides	Not available	Purine nucleosides	1.54474e+10	1.6103e+10	1.06738e+10	3.33021e+10	3.40072e+10	3.18014e+10	0.42603	-1.23097	0.0199283	1	1.26311
Com_4508_pos	tert-Butyl N-[1-(aminocarbonyl)-3-methylbutyl]carbamate	C11 H22 N2 O3	230.163	5.585	231.171	Full match	No results	No results	Organic acids and derivatives	Carboxylic acids and derivatives	Amino acids, peptides, and analogues	Leucine and derivatives	7.96964e+07	7.95445e+07	7.45606e+07	1.95683e+08	1.93723e+08	1.81993e+08	0.409174	-1.28921	9.32573e-06	1	1.31749
Com_9220_pos	13-HPODE	C18 H32 O4	312.23	7.658	335.219	No results	No results	Full match	Lipids and lipid-like molecules	Fatty Acyls	Lineolic acids and derivatives	Lineolic acids and derivatives	2.93009e+07	2.6415e+07	2.79724e+07	6.08041e+07	7.25972e+07	7.14753e+07	0.408482	-1.29166	0.000749536	1	1.3069
Com_25440_pos	Lysopc 14:0	C22 H46 N O7 P	467.3	8.387	490.289	No results	No results	Full match	Lipids and lipid-like molecules	Glycerophospholipids	Glycerophosphocholines	1-acyl-sn-glycero-3-phosphocholines	361192	319376	319937	875359	650910	955476	0.403146	-1.31063	0.00977343	1	1.27315
Com_4847_pos	trans-4-Phenyl-4-piperidinocyclohexanol	C17 H25 N O	259.19	4.466	260.197	Invalid mass	No results	No results	Organic oxygen compounds	Organooxygen compounds	Alcohols and polyols	Cyclohexanols	9.02275e+07	6.78598e+07	7.30399e+07	2.02254e+08	2.07025e+08	1.8279e+08	0.390372	-1.35708	0.00287073	1	1.29595
Com_7582_pos	Isobutyryl carnitine	C11 H21 N O4	231.147	3.334	232.154	No results	No results	Full match	Lipids and lipid-like molecules	Fatty Acyls	Fatty acid esters	Acyl carnitines	1.72571e+08	1.58665e+08	1.1028e+08	3.48283e+08	3.99265e+08	4.06222e+08	0.382672	-1.38582	0.0118383	1	1.26538
Com_7756_pos	dAMP	C10 H14 N5 O6 P	331.068	2.108	332.076	No results	No results	Full match	Nucleosides, nucleotides, and analogues	Purine nucleotides	Purine deoxyribonucleotides	Purine 2'-deoxyribonucleoside monophosphates	9.44286e+06	9.96941e+06	1.93561e+07	3.5069e+07	3.42689e+07	3.34761e+07	0.377073	-1.40709	0.0461382	1	1.20948
Com_5210_pos	Metanephrine	C10 H15 N O3	197.106	5.04	215.139	No results	No results	Full match	Benzenoids	Phenols	Methoxyphenols	Methoxyphenols	6.17502e+07	6.57592e+07	8.32588e+07	2.1836e+08	1.76938e+08	1.71661e+08	0.371752	-1.42759	0.00127467	1	1.28749
Com_3634_pos	Prostaglandin E1	C20 H34 O5	336.227	7.174	337.235	Invalid mass	No results	No results	Lipids and lipid-like molecules	Fatty Acyls	Eicosanoids	Prostaglandins and related compounds	1.94249e+07	1.98855e+07	2.61397e+07	5.9151e+07	5.78905e+07	6.08943e+07	0.36783	-1.44289	0.00767068	1	1.29817
Com_22240_pos	2-cyano-3-(3,4-dimethoxyphenyl)acrylic acid	C12 H11 N O4	233.066	7.629	234.074	Invalid mass	No results	No results					1.27933e+06	1.23136e+06	1.01169e+06	2.87191e+06	3.24332e+06	3.4904e+06	0.366699	-1.44733	0.000542858	1	1.29859
Com_1068_pos	isoleucine	C6 H13 N O2	131.095	5.148	132.102	No results	No results	Full match	Organic acids and derivatives	Carboxylic acids and derivatives	Amino acids, peptides, and analogues	Isoleucine and derivatives	1.36311e+08	1.60223e+08	1.56627e+08	5.09717e+08	2.97291e+08	4.65616e+08	0.356083	-1.48971	0.0191206	1	1.24838
Com_24454_pos	Trenbolone acetate	C20 H24 O3	312.173	6.945	313.18	No results	No results	Full match	Lipids and lipid-like molecules	Steroids and steroid derivatives	Steroid esters	Steroid esters	1.67788e+06	1.53365e+06	1.45098e+06	5.1655e+06	4.55251e+06	4.03224e+06	0.339085	-1.56028	0.000656468	1	1.30597
Com_13450_pos	LPK	C17 H32 N4 O4	356.243	5.024	357.25	Full match	No results	No results					1.02881e+07	9.13732e+06	1.02846e+07	2.96793e+07	3.21671e+07	2.74584e+07	0.33268	-1.58779	6.21302e-05	1	1.31346
Com_185_pos	D-glutamine	C5 H10 N2 O3	146.069	1.446	147.077	No results	No results	Full match	Organic acids and derivatives	Carboxylic acids and derivatives	Amino acids, peptides, and analogues	D-alpha-amino acids	6.97822e+08	7.1824e+08	6.96849e+08	2.32815e+09	2.12394e+09	1.96885e+09	0.329066	-1.60355	0.00132584	1	1.31605
Com_17598_pos	Tiglic acid	C5 H8 O2	100.052	6.812	218.139	No results	No results	Full match	Lipids and lipid-like molecules	Fatty Acyls	Fatty acids and conjugates	Methyl-branched fatty acids	2.98386e+08	2.39624e+08	1.65256e+08	7.04523e+08	7.3977e+08	7.12347e+08	0.326093	-1.61664	0.0211379	1	1.26416
Com_1321_pos	Glu-Val-Phe	C19 H27 N3 O6	410.217	5.58	393.213	No results	Invalid mass	No results	Organic acids and derivatives	Carboxylic acids and derivatives	Amino acids, peptides, and analogues	Oligopeptides	8.05151e+07	7.00401e+07	7.90268e+07	2.51657e+08	2.39756e+08	2.23478e+08	0.321143	-1.63871	5.06834e-05	1	1.31508
Com_1454_pos	DKK	C16 H31 N5 O6	371.217	4.74	372.225	Invalid mass	No results	No results					6.05272e+07	5.62606e+07	6.00949e+07	2.01331e+08	2.00607e+08	1.84505e+08	0.30162	-1.7292	7.70247e-06	1	1.31863
Com_8230_pos	Dehydrocholic acid	C24 H34 O5	402.241	2.405	403.248	No results	No results	Full match	Lipids and lipid-like molecules	Steroids and steroid derivatives	Bile acids, alcohols and derivatives	Bile acids, alcohols and derivatives	4.71473e+06	5.56626e+06	7.44053e+06	1.60935e+07	2.45579e+07	1.86939e+07	0.298617	-1.74363	0.00269468	1	1.26575
Com_605_pos	FLK	C21 H34 N4 O4	101.564	1.181	204.135	Invalid mass	No results	No results					2.01021e+08	1.65567e+08	1.65427e+08	6.16821e+08	6.31004e+08	6.44128e+08	0.281199	-1.83034	0.00190648	1	1.31336
Com_19090_pos	1-Methyluric acid	C6 H6 N4 O3	182.043	1.141	200.077	No results	No results	Full match	Organoheterocyclic compounds	Imidazopyrimidines	Purines and purine derivatives	Xanthines	1.57298e+06	1.7669e+06	1.70061e+06	6.80754e+06	5.53331e+06	5.78452e+06	0.278091	-1.84637	0.000326284	1	1.31289
Com_6611_pos	LPC 10:0-SN1	C18 H38 N O7 P	411.238	6.893	412.245	No results	Full match	Full match					7.38001e+06	9.90826e+06	6.07505e+06	2.72535e+07	2.97988e+07	2.82892e+07	0.273763	-1.869	0.00965425	1	1.28945
Com_1246_pos	VLK	C17 H34 N4 O4	358.258	2.783	359.265	Full match	No results	No results					4.35588e+07	4.80999e+07	4.4183e+07	1.72127e+08	1.72075e+08	1.5269e+08	0.273382	-1.87101	2.27125e-05	1	1.31698
Com_4157_pos	morphine-d3	C17 H16 [2]H3 N O3	288.154	1.334	289.162	Full match	No results	No results					1.99208e+07	2.30407e+07	1.58339e+07	1.00005e+08	7.6412e+07	4.85211e+07	0.261385	-1.93575	0.0117423	1	1.24366
Com_111_pos	N-[2-chloro-6-(trifluoromethoxy)phenyl]-2,2-dimethylpropanamide	C12 H13 Cl F3 N O2	295.059	1.304	296.066	Full match	No results	No results					2.59001e+08	3.35099e+08	4.43041e+08	1.44567e+09	1.40696e+09	1.35866e+09	0.246277	-2.02165	0.0108291	1	1.29153
Com_4336_pos	2'-Deoxyadenosine	C10 H13 N5 O3	251.102	3.834	252.109	Full match	Full match	Full match	Nucleosides, nucleotides, and analogues	Purine nucleosides	Purine 2'-deoxyribonucleosides	Purine 2'-deoxyribonucleosides	2.81457e+07	3.72507e+07	1.24877e+07	1.06839e+08	1.15767e+08	1.01051e+08	0.240637	-2.05507	0.0417616	1	1.21123
Com_488_pos	Milbemycin A4 oxime	C32 H45 N O7	555.314	4.788	278.664	Invalid mass	No results	No results	Phenylpropanoids and polyketides	Macrolides and analogues	Milbemycins	Milbemycins	8.26376e+07	8.35435e+07	8.7113e+07	3.99551e+08	3.65665e+08	3.40294e+08	0.22912	-2.12583	0.000313715	1	1.31833
Com_7092_pos	Octanedioic acid	C8 H14 O4	174.09	5.996	197.079	No results	No results	Full match	Lipids and lipid-like molecules	Fatty Acyls	Fatty acids and conjugates	Medium-chain fatty acids	5.44984e+06	5.39018e+06	5.40755e+06	2.4795e+07	2.45042e+07	2.42581e+07	0.220883	-2.17864	2.34912e-07	1	1.32066
Com_7338_pos	Mitragynine	C23 H30 N2 O4	188.117	5.525	189.124	Invalid mass	No results	No match	Alkaloids and derivatives	Corynanthean-type alkaloids	Not available	Corynanthean-type alkaloids	5.89721e+07	6.05564e+07	4.46907e+07	2.55284e+08	2.50654e+08	2.49942e+08	0.217256	-2.20253	0.00384274	1	1.30981
Com_10464_pos	PLK	C17 H32 N4 O4	356.242	1.454	357.249	Full match	No results	No results					5.03942e+06	5.97631e+06	6.52541e+06	2.97153e+07	2.67545e+07	2.65453e+07	0.2113	-2.24263	0.000443824	1	1.31373
Com_4641_pos	4-phenoxyphenyl 4-hydroxypiperidine-1-carboxylate	C18 H19 N O4	295.117	1.997	296.124	Invalid mass	No results	No results					9.29613e+06	1.13915e+07	1.2761e+07	6.27729e+07	5.01551e+07	4.94213e+07	0.206029	-2.27908	0.00023612	1	1.30679
Com_23566_pos	LPC 16:1	C24 H48 N O7 P	493.317	8.889	516.306	No results	Full match	Full match	Lipids and lipid-like molecules	Glycerophospholipids	Glycerophosphocholines	Phosphocholines	556285	695551	1.1921e+06	4.05217e+06	3.3928e+06	4.55398e+06	0.203679	-2.29563	0.0106862	1	1.26761
Com_16609_pos	L-Cystathionine	C7 H14 N2 O4 S	222.068	1.233	223.075	No results	No results	Full match	Organic acids and derivatives	Carboxylic acids and derivatives	Amino acids, peptides, and analogues	L-cysteine-S-conjugates	716241	616612	641206	2.7943e+06	3.80856e+06	3.11359e+06	0.203166	-2.29927	0.000651071	1	1.30992
Com_91_pos	Leucylproline	C11 H20 N2 O3	228.148	5.187	229.155	Full match	No results	Full match	Organic acids and derivatives	Carboxylic acids and derivatives	Amino acids, peptides, and analogues	Dipeptides	1.10938e+09	1.16233e+09	8.54418e+08	5.66133e+09	5.16895e+09	4.77579e+09	0.200315	-2.31966	0.000661099	1	1.30893
Com_1485_pos	3-hydroxy-3-methylpentanedioic acid	C6 H10 O5	184.035	6.333	185.042	Invalid mass	No results	No results					2.66378e+08	2.07549e+08	1.20951e+08	9.8444e+08	1.02559e+09	1.01975e+09	0.196344	-2.34854	0.0184726	1	1.27204
Com_2157_pos	4-Hydroxytamoxifen	C26 H29 N O2	387.223	2.176	388.23	Invalid mass	No results	No results	Phenylpropanoids and polyketides	Stilbenes	Not available	Stilbenes	3.05668e+07	2.86811e+07	1.16205e+07	1.22456e+08	1.19955e+08	1.23126e+08	0.193875	-2.3668	0.0311328	1	1.2417
Com_21167_pos	Tris(2-carboxyethyl)phosphine	C9 H15 O6 P	250.061	5.898	251.068	No results	No results	Full match					845211	799094	941467	4.6116e+06	3.49508e+06	5.70246e+06	0.187251	-2.41696	0.00371906	1	1.29935
Com_16443_pos	Ala-trp	C14 H17 N3 O3	275.127	5.28	276.135	No results	No results	Full match	Organic acids and derivatives	Carboxylic acids and derivatives	Amino acids, peptides, and analogues	Dipeptides	7.85499e+06	1.12117e+07	6.40012e+06	5.667e+07	4.85618e+07	3.82559e+07	0.177484	-2.49424	0.00155383	1	1.28742
Com_9409_pos	IKK	C18 H37 N5 O4	387.285	1.92	194.65	Full match	No results	No results					5.93297e+06	4.83101e+06	4.11439e+06	3.33473e+07	2.80387e+07	2.27032e+07	0.176936	-2.4987	0.000357326	1	1.3008
Com_2215_pos	Tyrosylalanine	C12 H16 N2 O4	252.111	2.802	253.118	Full match	No results	No results	Organic acids and derivatives	Carboxylic acids and derivatives	Amino acids, peptides, and analogues	Dipeptides	1.17592e+07	4.23287e+07	2.36865e+07	1.37641e+08	1.55887e+08	1.64277e+08	0.169885	-2.55737	0.0337435	1	1.2286
Com_1117_pos	3'-Hydroxystanozolol	C21 H32 N2 O2	344.242	1.971	173.129	Invalid mass	No results	No results	Lipids and lipid-like molecules	Steroids and steroid derivatives	Estrane steroids	Estrane steroids	4.27545e+07	3.45988e+07	1.90927e+07	2.01215e+08	2.01005e+08	1.6652e+08	0.169579	-2.55997	0.0126872	1	1.27352
Com_68_pos	ethyl 4-amino-2-(methylsulfanyl)-1,3-thiazole-5-carboxylate	C7 H10 N2 O2 S2	218.019	1.312	219.027	Invalid mass	No results	No results					5.88995e+08	8.03061e+08	1.93605e+08	3.69397e+09	3.20892e+09	2.92761e+09	0.1613	-2.63218	0.0415774	1	1.20784
Com_502_pos	L-(-)-alpha-Amino-epsilon-Caprolactam	C6 H12 N2 O	128.095	2.802	129.103	No results	No results	Full match	Organoheterocyclic compounds	Azepines	Not available	Azepines	8.12731e+07	1.00914e+08	5.97525e+07	5.31297e+08	5.19675e+08	4.71426e+08	0.15892	-2.65363	0.00460196	1	1.30205
Com_14139_pos	PMH	C16 H25 N5 O4 S	383.155	1.744	384.162	Invalid mass	No results	No results					1.91194e+06	1.77793e+06	1.86088e+06	1.03933e+07	1.62861e+07	9.1955e+06	0.154725	-2.69222	0.00811057	1	1.29788
Com_38_pos	Gly-Val	C7 H14 N2 O3	174.101	2.8	175.108	No results	Full match	Full match	Organic acids and derivatives	Carboxylic acids and derivatives	Amino acids, peptides, and analogues	Dipeptides	7.73491e+08	9.34659e+08	4.95509e+08	4.88359e+09	4.90301e+09	4.46032e+09	0.154676	-2.69268	0.0083103	1	1.29442
Com_8565_pos	Neopterin	C9 H11 N5 O4	253.081	1.788	254.089	Full match	No results	Full match	Organoheterocyclic compounds	Pteridines and derivatives	Pterins and derivatives	Biopterins and derivatives	8.8057e+06	1.65511e+06	2.47883e+06	2.57027e+07	3.78789e+07	2.16796e+07	0.151765	-2.72009	0.041005	1	1.18172
Com_2933_pos	Spermidine	C7 H19 N3	145.158	1.057	146.165	No results	No results	Full match	Organic nitrogen compounds	Organonitrogen compounds	Amines	Dialkylamines	1.8679e+08	2.27123e+08	1.29699e+08	1.53515e+09	7.40696e+08	1.3765e+09	0.148839	-2.74818	0.00353734	1	1.26543
Com_7843_pos	Triacanthine	C10 H13 N5	203.117	2.431	204.124	No results	No results	Full match	Organoheterocyclic compounds	Imidazopyrimidines	Purines and purine derivatives	6-aminopurines	2.62583e+06	3.79574e+06	2.3143e+06	2.21985e+07	2.05482e+07	1.80613e+07	0.143663	-2.79924	0.00212985	1	1.30324
Com_631_pos	GPK	C13 H24 N4 O4	300.18	1.396	301.187	Full match	No results	No results					6.44928e+07	8.52211e+07	4.63728e+07	4.94364e+08	4.53376e+08	4.20394e+08	0.143324	-2.80265	0.00521196	1	1.29837
Com_6124_pos	gamma-Glutamylmethionine	C10 H18 N2 O5 S	278.094	2.474	279.101	No results	Full match	No results	Organic acids and derivatives	Carboxylic acids and derivatives	Amino acids, peptides, and analogues	Dipeptides	9.55688e+06	7.89795e+06	4.28101e+06	5.27864e+07	5.36385e+07	4.72357e+07	0.141453	-2.8216	0.0124747	1	1.28245
Com_2934_pos	L-Alanyl-L-Lysine	C9 H19 N3 O3	217.143	1.378	218.15	No results	No results	Full match	Organic acids and derivatives	Carboxylic acids and derivatives	Amino acids, peptides, and analogues	Dipeptides	1.15132e+07	1.46899e+07	1.33066e+07	4.87527e+07	1.04011e+08	1.31993e+08	0.138749	-2.84945	0.0195937	1	1.25595
Com_761_pos	PNK	C15 H27 N5 O5	357.201	1.499	358.208	Full match	No results	No results					6.08208e+07	6.76534e+07	3.53442e+07	3.93053e+08	4.04159e+08	3.8416e+08	0.138668	-2.85029	0.00953444	1	1.29452
Com_2015_pos	2-Benzyl-5-[(3S)-1-cyclobutyl-3-pyrrolidinyl]-1,3,4-oxadiazole	C17 H21 N3 O	283.165	1.134	142.59	Invalid mass	No results	No results	Organic nitrogen compounds	Organonitrogen compounds	Amines	Aralkylamines	2.31271e+07	3.07732e+07	1.05619e+07	1.68775e+08	1.53921e+08	1.50815e+08	0.136137	-2.87687	0.0216555	1	1.26164
Com_113_pos	3-methyl-5-oxo-5-(4-toluidino)pentanoic acid	C13 H17 N O3	257.103	1.309	258.11	Invalid mass	No match	No match					5.17225e+08	6.65482e+08	3.78958e+08	4.33779e+09	3.80145e+09	3.46484e+09	0.134579	-2.89348	0.00253045	1	1.30109
Com_7053_pos	Tauroursodeoxycholic acid	C26 H45 N O6 S	499.296	4.73	250.655	No results	No results	Full match	Lipids and lipid-like molecules	Steroids and steroid derivatives	Bile acids, alcohols and derivatives	Taurinated bile acids and derivatives	2.77176e+06	2.86434e+06	2.95917e+06	2.33174e+07	2.03558e+07	2.22976e+07	0.130289	-2.94021	3.48851e-05	1	1.31953
Com_283_pos	Boc-beta-cyano-L-alanine	C9 H14 N2 O4	214.096	2.728	232.129	No results	No results	Full match	Organic acids and derivatives	Carboxylic acids and derivatives	Amino acids, peptides, and analogues	Alpha amino acids and derivatives	1.02604e+08	1.48561e+08	1.51031e+08	1.11031e+09	1.08263e+09	1.0044e+09	0.125791	-2.9909	0.00238778	1	1.31109
Com_19768_pos	LPC 14:0	C22 H46 N O7 P	489.283	8.644	490.29	No results	Invalid mass	No results	Lipids and lipid-like molecules	Glycerophospholipids	Glycerophosphocholines	Phosphocholines	869498	428542	1.30916e+06	7.84375e+06	6.17498e+06	7.41208e+06	0.121657	-3.03911	0.0174915	1	1.26548
Com_182_pos	WLK	C23 H35 N5 O4	427.255	4.679	214.635	Invalid mass	No results	No results					1.38167e+08	2.03312e+08	7.85753e+07	1.23974e+09	1.20118e+09	1.15772e+09	0.116726	-3.0988	0.0147387	1	1.28101
Com_407_pos	L-Alanyl-L-proline	C8 H14 N2 O3	186.101	2.151	187.108	Full match	No results	No results	Organic acids and derivatives	Carboxylic acids and derivatives	Amino acids, peptides, and analogues	Dipeptides	2.87203e+08	3.8744e+08	1.89666e+08	2.54815e+09	2.88644e+09	2.31234e+09	0.111568	-3.16401	0.00499569	1	1.29602
Com_225_pos	5-(6-hydroxy-6-methyloctyl)-2,5-dihydrofuran-2-one	C13 H22 O3	248.138	2.716	249.145	Invalid mass	No results	No results					1.83889e+08	2.00635e+08	9.32445e+07	1.34762e+09	1.62848e+09	1.49549e+09	0.106845	-3.2264	0.00843905	1	1.29016
Com_177_pos	T-2 Triol	C20 H30 O7	399.223	1.907	400.23	Invalid mass	No results	No results	Lipids and lipid-like molecules	Prenol lipids	Sesquiterpenoids	Trichothecenes	1.91224e+08	2.19602e+08	6.45403e+07	1.46529e+09	1.67761e+09	1.43468e+09	0.103847	-3.26747	0.0237522	1	1.25513
Com_1326_pos	Gly-Tyr-Ala	C14 H19 N3 O5	309.133	2.296	310.14	No results	No results	Full match	Organic acids and derivatives	Carboxylic acids and derivatives	Amino acids, peptides, and analogues	Oligopeptides	2.05725e+07	3.24901e+07	9.02431e+06	2.02511e+08	2.08851e+08	1.88076e+08	0.103575	-3.27125	0.0229954	1	1.25961
Com_539_pos	1-(2-methoxy-4-nitrophenyl)pyrrolidine	C11 H14 N2 O3	222.101	5.216	223.108	Full match	No results	Full match					5.41747e+07	7.12401e+07	3.09214e+07	5.9594e+08	5.13461e+08	4.87241e+08	0.0979156	-3.35232	0.00763694	1	1.29134
Com_193_pos	QPK	C16 H29 N5 O5	371.217	1.551	372.224	Full match	No results	No results					1.89528e+08	2.13381e+08	8.20693e+07	1.73707e+09	1.68349e+09	1.57782e+09	0.0970271	-3.36547	0.0145513	1	1.28068
Com_7526_pos	Pantetheine	C11 H22 N2 O4 S	278.13	2.841	279.137	No results	No results	Full match	Organic acids and derivatives	Carboxylic acids and derivatives	Amino acids, peptides, and analogues	Beta amino acids and derivatives	2.68431e+06	3.20241e+06	2.47283e+06	4.3616e+07	2.09479e+07	3.06016e+07	0.0878422	-3.50894	0.00375453	1	1.29803
Com_8918_pos	INK	C16 H31 N5 O5	373.232	3.13	374.239	Full match	No results	No results					3.79083e+06	5.06815e+06	3.99678e+06	5.68783e+07	4.40106e+07	4.5879e+07	0.0875924	-3.51305	3.79174e-05	1	1.31448
Com_543_pos	2-(2-amino-3-methylbutanamido)-3-phenylpropanoic acid	C14 H20 N2 O3	264.147	5.361	265.155	Full match	No results	Full match					4.71828e+07	6.57919e+07	2.69519e+07	5.57579e+08	5.65339e+08	5.06504e+08	0.085875	-3.54162	0.00955852	1	1.2924
Com_323_pos	2-Benzyl-5-[(3S)-1-isopropyl-3-pyrrolidinyl]-1,3,4-oxadiazole	C16 H21 N3 O	271.165	1.517	272.172	Invalid mass	No results	No results	Organic nitrogen compounds	Organonitrogen compounds	Amines	Aralkylamines	1.06286e+08	1.29052e+08	2.1564e+08	1.78656e+09	1.80321e+09	1.69791e+09	0.0852884	-3.55151	0.00667077	1	1.30332
Com_6719_pos	IRH	C18 H32 N8 O4	424.255	2.358	213.135	Full match	No results	No results					2.72123e+06	2.9157e+06	2.82924e+06	3.29673e+07	3.43259e+07	3.53109e+07	0.082513	-3.59923	9.81377e-08	1	1.32024
Com_1341_pos	S-Adenosylhomocysteine	C14 H20 N6 O5 S	384.122	2.389	385.129	Full match	Full match	Full match	Nucleosides, nucleotides, and analogues	5'-deoxyribonucleosides	5'-deoxy-5'-thionucleosides	5'-deoxy-5'-thionucleosides	1.57988e+07	2.28792e+07	3.89312e+06	1.78538e+08	1.8139e+08	1.69461e+08	0.0804154	-3.63638	0.036053	1	1.22962
Com_148_pos	Glycyl-L-leucine	C8 H16 N2 O3	188.116	5.083	189.124	Full match	Full match	Full match	Organic acids and derivatives	Carboxylic acids and derivatives	Amino acids, peptides, and analogues	Peptides	1.21771e+08	1.76677e+08	3.32824e+07	1.48839e+09	1.37928e+09	1.25844e+09	0.0803978	-3.6367	0.0316722	1	1.2374
Com_1078_pos	5'-S-Methyl-5'-thioadenosine	C11 H15 N5 O3 S	297.09	5.203	298.097	Full match	Full match	Full match	Nucleosides, nucleotides, and analogues	5'-deoxyribonucleosides	5'-deoxy-5'-thionucleosides	5'-deoxy-5'-thionucleosides	2.34512e+07	2.93475e+07	4.48082e+06	2.60649e+08	2.41828e+08	2.24116e+08	0.0788331	-3.66505	0.0410639	1	1.21627
Com_6968_pos	Rauwolscine	C21 H26 N2 O3	708.392	2.221	355.203	Invalid mass	No results	No results	Alkaloids and derivatives	Yohimbine alkaloids	Not available	Yohimbine alkaloids	2.43678e+06	1.90138e+06	1.79013e+06	2.67233e+07	2.73235e+07	2.60877e+07	0.076475	-3.70887	0.00110274	1	1.31694
Com_880_pos	Ala-Ile	C9 H18 N2 O3	202.132	5.15	203.14	No results	Full match	Full match	Organic acids and derivatives	Carboxylic acids and derivatives	Amino acids, peptides, and analogues	Dipeptides	2.23084e+07	3.10297e+07	1.01717e+07	3.03248e+08	2.64065e+08	2.67721e+08	0.0760566	-3.71678	0.0137463	1	1.28092
Com_165_pos	Ne-(1-Carboxymethyl)-L-lysine	C8 H16 N2 O4	204.111	2.613	205.119	No results	No results	Full match					1.77825e+08	3.08292e+08	3.33593e+07	2.34439e+09	2.28179e+09	2.22594e+09	0.0758125	-3.72142	0.0483615	1	1.20136
Com_406_pos	Valylproline	C10 H18 N2 O3	214.132	4.863	215.14	Full match	No results	No results	Organic acids and derivatives	Carboxylic acids and derivatives	Amino acids, peptides, and analogues	Dipeptides	9.52048e+07	1.48359e+08	3.93714e+07	1.37063e+09	1.36289e+09	1.25926e+09	0.0708616	-3.81885	0.0186569	1	1.27107
Com_6606_pos	QLK	C17 H33 N5 O5	387.248	3.135	388.255	Full match	No results	No results					3.21192e+06	3.16056e+06	3.38642e+06	5.73171e+07	4.4019e+07	4.78612e+07	0.0654094	-3.93436	0.000391954	1	1.31864
Com_4753_pos	VLH	C17 H29 N5 O4	367.222	2.907	368.229	Full match	No results	No results					2.33848e+06	2.33713e+06	2.54969e+06	1.70029e+07	4.91666e+07	5.57533e+07	0.0592613	-4.07677	0.0183589	1	1.27165
Com_1463_pos	SLK	C15 H30 N4 O5	346.222	2.36	174.118	Full match	No results	No results					4.05485e+06	4.99404e+06	2.76461e+06	7.79316e+07	6.54716e+07	6.89023e+07	0.0556438	-4.16763	0.00183065	1	1.31032
Com_3075_pos	LLK	C18 H36 N4 O4	372.274	5.272	373.281	Full match	No results	No results					8.84872e+06	1.07359e+07	8.80337e+06	1.8424e+08	1.73722e+08	1.54637e+08	0.0553805	-4.17448	6.79759e-06	1	1.3186
Com_1798_pos	ALK	C15 H30 N4 O4	330.227	2.823	331.234	Full match	No results	No results					4.46079e+06	9.46627e+06	3.78549e+06	1.27211e+08	1.24837e+08	1.09427e+08	0.0490008	-4.35105	0.00693479	1	1.29839
Com_663_pos	Ala-Leu	C9 H18 N2 O3	202.132	4.719	203.14	No results	Full match	Full match	Organic acids and derivatives	Carboxylic acids and derivatives	Amino acids, peptides, and analogues	Dipeptides	1.67737e+07	2.7127e+07	3.09967e+06	3.53959e+08	3.55513e+08	3.39813e+08	0.0447927	-4.48059	0.03462	1	1.23339
Com_914_pos	Phe-Phe	C18 H20 N2 O3	312.148	5.535	313.155	No results	No results	Full match	Organic acids and derivatives	Carboxylic acids and derivatives	Amino acids, peptides, and analogues	Dipeptides	2.14389e+06	2.82921e+07	9.19106e+06	3.13028e+08	3.04152e+08	2.90329e+08	0.0436657	-4.51735	0.0402576	1	1.21998
Com_1511_pos	APH	C14 H21 N5 O4	305.152	2.003	306.159	Invalid mass	No results	No results					2.0634e+06	2.02625e+06	2.00074e+06	1.60442e+08	1.57959e+08	1.40957e+08	0.0132585	-6.23694	4.37414e-05	1	1.32053
